# Supplementary material for: Improving lung point-of-care ultrasound (POCUS) training and accreditation - a multidisciplinary, multi-centre and multi-pronged approach to development and delivery using the action learning process
Source: BMC Med Educ. 2024 Jul 2;24:713. doi: 10.1186/s12909-024-05653-2 (PMC11221010; doi:10.1186/s12909-024-05653-2)
Supplement: Supplementary file 1 — Supplementary Material 1. [file 12909_2024_5653_MOESM1_ESM.xlsx]

## Sheet: 2018
Timestamp	What is your role? (tick all that apply)	Where do you work?	Are you a FICE mentor?	If not a FICE mentor, do you have easy access to a FICE mentor in your hospital?	Are you a CUSIC mentor?	If not a CUSIC mentor, do you have easy access to a CUSIC mentor in your hospital?	How easy is it to book onto an initial FICE course?	How easy is it to achieve the first 10 SUPERVISED FICE scans?	How easy is it to get reviews for the remaining 40 indirectly supervised FICE scans?	How easy is it to arrange the FICE triggered assessment at the end?	What do you think are the biggest barriers to FICE accreditation? (please tick up to 3 options)	How easy is it to book onto an initial CUSIC course?	How easy is it to achieve the first SUPERVISED CUSIC scans?	How easy is it to get reviews for the remaining indirectly supervised CUSIC scans?	How easy is it to arrange the CUSIC triggered assessments at the end?	What do you think are the biggest barriers to CUSIC accreditation? (please tick up to 3 options)	Which options do you think would be most helpful for supporting people through the FICE and CUSIC accreditation processes?	If you do not have FICE or CUSIC mentors in your base hospital, would you be willing to travel to another hospital if there are regular regional training/mentoring sessions?
2018-09-06 11:30:31	ICM trainee, Anaesthetic trainee	Royal Bolton Hospital NHS Foundation Trust	No	No	No	No	5	2	2	2	Difficulty in arranging directly supervised scans with trainers, No mentors in base hospital, Time limit of 1 year for accreditation	1	1	1	1	Ive never even heard of this course	Regular FICE and CUSIC supervised scanning sessions in certain hospitals (trainees may need to travel to another hospital), Remote access for indirectly supervised scans, Availability of mentors and supervisors in each hospital, Good relationship with the radiology department for triggered assessments, Ability/encouragement to take study leave to attend supervised sessions (if made available as a…	Not sure
2018-09-06 11:42:33	ICM trainee, Anaesthetic trainee	Wythenshawe Hospital (MFT South)	No	Yes	No	No	4	3	2	2	Difficulty in arranging directly supervised scans with trainers, No mentors in base hospital, Difficulty in arranging reviews of indirectly supervised scans, Time limit of 1 year for accreditation, Not enough suitable patients to scan	1	1	1	1	No mentors in base hospital	Regular FICE and CUSIC supervised scanning sessions in certain hospitals (trainees may need to travel to another hospital), Remote access for indirectly supervised scans, Availability of mentors and supervisors in each hospital, Good relationship with the radiology department for triggered assessments, Database or easily accessible list of regular training sessions around the region, Ability/enco…	Yes
2018-09-06 12:59:40	ICM trainee, Anaesthetic trainee	Wythenshawe Hospital (MFT South)	No	Yes	No	No	5	4	3	5	No mentors in base hospital, Time limit of 1 year for accreditation, Main barrier is rotational nature of training ie changing every 6 months or so.	4	3	2	3	No mentors in base hospital, same as my response to FICE section	Remote access for indirectly supervised scans, Availability of mentors and supervisors in each hospital, Ability/encouragement to take study leave to attend supervised sessions (if made available as above)	Not sure
2018-09-06 13:04:46	Anaesthetic trainee	Stockport NHS Foundation Trust	No	Yes	No	No	5	3	3	3	Availability of FICE courses, Difficulty in arranging directly supervised scans with trainers, Time limit of 1 year for accreditation	3	3		3		Regular FICE and CUSIC supervised scanning sessions in certain hospitals (trainees may need to travel to another hospital), Availability of mentors and supervisors in each hospital, Ability/encouragement to take study leave to attend supervised sessions (if made available as above)	Not sure
2018-09-07 08:58:03	ICM trainee, Anaesthetic trainee	Wythenshawe Hospital (MFT South)	No	Yes	No	No	5	1	2	2	Difficulty in arranging directly supervised scans with trainers, No mentors in base hospital, Difficulty in arranging reviews of indirectly supervised scans						Regular FICE and CUSIC supervised scanning sessions in certain hospitals (trainees may need to travel to another hospital), Remote access for indirectly supervised scans, Availability of mentors and supervisors in each hospital, Database or easily accessible list of regular training sessions around the region, Ability/encouragement to take study leave to attend supervised sessions (if made availa…	Yes
2018-09-07 16:23:37	ICM trainee, A&E trainee	Manchester Royal Infirmary (CMFT)	No	Yes	No	Yes	5	4	3		Difficulty in arranging reviews of indirectly supervised scans, Not enough suitable patients to scan						Remote access for indirectly supervised scans, Good relationship with the radiology department for triggered assessments	Yes
2018-09-07 18:36:34	Anaesthetic Consultant	Manchester Royal Infirmary (CMFT)	No	Yes	No	No	1	1	1	1	Difficulty in arranging directly supervised scans with trainers, Difficulty in arranging reviews of indirectly supervised scans, awareness of these courses and opportunities outside ICM community	1	1	1	1	Availability of CUSIC courses, Difficulty in arranging directly supervised scans, Difficulty in arranging reviews of indirectly supervised scans	Regular FICE and CUSIC supervised scanning sessions in certain hospitals (trainees may need to travel to another hospital), Remote access for indirectly supervised scans, Good relationship with the radiology department for triggered assessments	Not sure
2018-09-09 20:42:38	ICM trainee, Anaesthetic trainee	Royal Bolton Hospital NHS Foundation Trust	No	No	No	No	4	2	2	2	Availability of FICE courses, Difficulty in arranging directly supervised scans with trainers, No mentors in base hospital	3	2	2	2	Availability of CUSIC courses, Difficulty in arranging directly supervised scans, No mentors in base hospital	Regular FICE and CUSIC supervised scanning sessions in certain hospitals (trainees may need to travel to another hospital), Making FICE and/or CUSIC a mandatory part of the cirriculum, Database or easily accessible list of regular training sessions around the region	Yes
2018-09-10 23:41:31	ICM Consultant	Manchester Royal Infirmary (CMFT)	Yes	Yes	No	No	5	2	3	4	Difficulty in arranging directly supervised scans with trainers, Difficulty in arranging reviews of indirectly supervised scans	3	1	1	1	Availability of CUSIC courses, Difficulty in arranging directly supervised scans, No mentors in base hospital, Difficulty in arranging reviews of indirectly supervised scans	Regular FICE and CUSIC supervised scanning sessions in certain hospitals (trainees may need to travel to another hospital), Remote access for indirectly supervised scans, Availability of mentors and supervisors in each hospital, Making FICE and/or CUSIC a mandatory part of the cirriculum	No
2018-09-11 20:06:24	ICM trainee, Anaesthetic trainee	Pennine Acute Hospital NHS Trust	No	No	No	No	4	2	2	2	Difficulty in arranging directly supervised scans with trainers, No mentors in base hospital, Difficulty in arranging reviews of indirectly supervised scans, Time limit of 1 year for accreditation	2	1	1	1	Availability of CUSIC courses, Difficulty in arranging directly supervised scans, No mentors in base hospital, Difficulty in arranging reviews of indirectly supervised scans, Time limit of 1 year for accreditation	Regular FICE and CUSIC supervised scanning sessions in certain hospitals (trainees may need to travel to another hospital), Remote access for indirectly supervised scans, Availability of mentors and supervisors in each hospital, Good relationship with the radiology department for triggered assessments, Database or easily accessible list of regular training sessions around the region, Ability/enco…	Yes
2018-09-14 09:51:37	ICM trainee, Anaesthetic trainee	Manchester Royal Infirmary (CMFT)	No	Yes	No	No	5	2	2		Difficulty in arranging directly supervised scans with trainers, No mentors in base hospital, Difficulty in arranging reviews of indirectly supervised scans, Time limit of 1 year for accreditation, No dsignated time during working hours for FICE scanning, all done in own time, difficult for anyone with commitments outside of work or wisheing to maintain a work-life balance	3	2	2		Difficulty in arranging directly supervised scans, No mentors in base hospital, Difficulty in arranging reviews of indirectly supervised scans, Time limit of 1 year for accreditation, Trainees moving hosital means we move away from the site of our supervisor, with few registered this increases difficulty of getting scans supervised/reviewed	Regular FICE and CUSIC supervised scanning sessions in certain hospitals (trainees may need to travel to another hospital), Remote access for indirectly supervised scans, Availability of mentors and supervisors in each hospital, Good relationship with the radiology department for triggered assessments, Making FICE and/or CUSIC a mandatory part of the cirriculum, Ability/encouragement to take stud…	Yes
2018-09-18 13:51:47	ICM Consultant	University Hospitals of Morecambe Bay	No	No	No	No	1	1	1	1	Availability of FICE courses, Difficulty in arranging directly supervised scans with trainers, No mentors in base hospital	1	1	1	1	Availability of CUSIC courses, Difficulty in arranging directly supervised scans, No mentors in base hospital	Regular FICE and CUSIC supervised scanning sessions in certain hospitals (trainees may need to travel to another hospital), Database or easily accessible list of regular training sessions around the region	Yes
2018-09-25 15:57:16	ICM trainee, Anaesthetic trainee	Salford Royal NHS Foundation Trust	No	Yes	No	No	4	3	2	3	Difficulty in arranging reviews of indirectly supervised scans	2	1	1	1	Availability of CUSIC courses	Availability of mentors and supervisors in each hospital, Ability/encouragement to take study leave to attend supervised sessions (if made available as above)	No
2018-09-25 15:58:09	ICM trainee	Wirral University Hospital NHS Foundation Trust	No	Yes	No	No	5	3	3	3	Difficulty in arranging directly supervised scans with trainers, Difficulty in arranging reviews of indirectly supervised scans, Difficulty in arranging triggered assessment						Regular FICE and CUSIC supervised scanning sessions in certain hospitals (trainees may need to travel to another hospital), Availability of mentors and supervisors in each hospital, Good relationship with the radiology department for triggered assessments, Ability/encouragement to take study leave to attend supervised sessions (if made available as above)	Yes
2018-09-25 16:36:15	ICM trainee, Anaesthetic trainee	Alder Hey	No	Yes	No	No	4	3	1	3	No mentors in base hospital, Difficulty in arranging reviews of indirectly supervised scans, Time limit of 1 year for accreditation	4	4	2	2	No mentors in base hospital, Difficulty in arranging reviews of indirectly supervised scans, Time limit of 1 year for accreditation	Remote access for indirectly supervised scans, Availability of mentors and supervisors in each hospital, Ability/encouragement to take study leave to attend supervised sessions (if made available as above)	Not sure
2018-09-25 17:04:12	ICM trainee, Anaesthetic trainee	Manchester Royal Infirmary (CMFT)	No	Yes	No	No	2	3	3	3	Availability of FICE courses, Difficulty in arranging directly supervised scans with trainers, Difficulty in arranging reviews of indirectly supervised scans, Time limit of 1 year for accreditation, Difficulty in arranging triggered assessment	2	2	2	2	Availability of CUSIC courses, Difficulty in arranging directly supervised scans, Difficulty in arranging reviews of indirectly supervised scans, Time limit of 1 year for accreditation, Difficulty in arranging triggered assessment	Regular FICE and CUSIC supervised scanning sessions in certain hospitals (trainees may need to travel to another hospital), Remote access for indirectly supervised scans, Availability of mentors and supervisors in each hospital, Making FICE and/or CUSIC a mandatory part of the cirriculum, Database or easily accessible list of regular training sessions around the region, Ability/encouragement to t…	Yes
2018-09-25 17:18:48	ICM trainee, Medicine trainee	Lancashire Teaching Hospitals NHS Foundation Trust	No	No	No	No	3	2	3	4	Availability of FICE courses, Difficulty in arranging directly supervised scans with trainers, No mentors in base hospital, Time limit of 1 year for accreditation						Regular FICE and CUSIC supervised scanning sessions in certain hospitals (trainees may need to travel to another hospital), Availability of mentors and supervisors in each hospital, Ability/encouragement to take study leave to attend supervised sessions (if made available as above)	Not sure
2018-09-25 17:41:33	ICM trainee	Salford Royal NHS Foundation Trust	No	No	No	No	2	1	1	1	Availability of FICE courses, Difficulty in arranging directly supervised scans with trainers, No mentors in base hospital, Difficulty in arranging reviews of indirectly supervised scans, Time limit of 1 year for accreditation, Difficulty in arranging triggered assessment, Lack of willingness amongst seniors to help and assess	2	2	1	1	Availability of CUSIC courses, Difficulty in arranging directly supervised scans, No mentors in base hospital, Difficulty in arranging reviews of indirectly supervised scans, Time limit of 1 year for accreditation, Not enough suitable patients to scan, Difficulty in arranging triggered assessment	Regular FICE and CUSIC supervised scanning sessions in certain hospitals (trainees may need to travel to another hospital), Remote access for indirectly supervised scans, Availability of mentors and supervisors in each hospital, Good relationship with the radiology department for triggered assessments, Making FICE and/or CUSIC a mandatory part of the cirriculum, Database or easily accessible list…	No
2018-09-25 21:57:02	ICM trainee, Dual ICM and Anaesthetics trainee	Pennine Acute Hospital NHS Trust	No	Yes	No	No	5	4	3	3	Difficulty in arranging directly supervised scans with trainers, No mentors in base hospital, Difficulty in arranging reviews of indirectly supervised scans, Time limit of 1 year for accreditation	2	2	2	2	Availability of CUSIC courses, Difficulty in arranging directly supervised scans	Regular FICE and CUSIC supervised scanning sessions in certain hospitals (trainees may need to travel to another hospital), Remote access for indirectly supervised scans	Yes
2018-09-26 07:05:44	ICM trainee, Anaesthetic trainee	Lancashire Teaching Hospitals NHS Foundation Trust	No	No	No	No	4	1	2	2	Difficulty in arranging directly supervised scans with trainers, Time limit of 1 year for accreditation	3	3	3	3		Regular FICE and CUSIC supervised scanning sessions in certain hospitals (trainees may need to travel to another hospital), Remote access for indirectly supervised scans, Database or easily accessible list of regular training sessions around the region, Ability/encouragement to take study leave to attend supervised sessions (if made available as above)	Yes
2018-09-26 23:28:40	ICM trainee	Pennine Acute Hospital NHS Trust	No	Yes	No	No	1	2	3	2	Availability of FICE courses, Difficulty in arranging directly supervised scans with trainers, Time limit of 1 year for accreditation, Not enough suitable patients to scan	2	2	2	2	Availability of CUSIC courses, Difficulty in arranging directly supervised scans, No mentors in base hospital, Time limit of 1 year for accreditation	Regular FICE and CUSIC supervised scanning sessions in certain hospitals (trainees may need to travel to another hospital), Availability of mentors and supervisors in each hospital, Making FICE and/or CUSIC a mandatory part of the cirriculum	Not sure
2018-09-30 18:42:16	ICM trainee, Anaesthetic trainee	Royal Manchester Children's Hospital	No	Yes	No	No	4	1	1	3	Difficulty in arranging directly supervised scans with trainers, Time limit of 1 year for accreditation, Rotating into jobs where performing Echos are difficult						Regular FICE and CUSIC supervised scanning sessions in certain hospitals (trainees may need to travel to another hospital), Good relationship with the radiology department for triggered assessments	Yes
2018-10-01 10:05:55	ICM trainee	Pennine Acute Hospital NHS Trust	No	Yes	No	Yes	2	3	3	3	Availability of FICE courses, Difficulty in arranging directly supervised scans with trainers, Difficulty in arranging reviews of indirectly supervised scans, Time limit of 1 year for accreditation, Not enough suitable patients to scan	3	3	3	2		Regular FICE and CUSIC supervised scanning sessions in certain hospitals (trainees may need to travel to another hospital), Remote access for indirectly supervised scans, Availability of mentors and supervisors in each hospital, Database or easily accessible list of regular training sessions around the region, Ability/encouragement to take study leave to attend supervised sessions (if made availa…	Yes
2018-10-03 11:38:45	ICM trainee, A&E trainee	Lancashire Teaching Hospitals NHS Foundation Trust	No	Yes	No	No	3	3	3	3	Availability of FICE courses, Time limit of 1 year for accreditation, Trying to do the FICE course and complete the required scans when moving between EM and ICM (difficulty doing the scans while in EM)	3	3	3	3	Availability of CUSIC courses, No mentors in base hospital, Not enough suitable patients to scan	Regular FICE and CUSIC supervised scanning sessions in certain hospitals (trainees may need to travel to another hospital), Good relationship with the radiology department for triggered assessments, Database or easily accessible list of regular training sessions around the region	Not sure
2018-10-03 16:59:35	ICM trainee, Anaesthetic trainee	Royal Liverpool and Broadgreen NHS Trust	No	Yes	No	No	5	3	3	4	Difficulty in arranging directly supervised scans with trainers, Time limit of 1 year for accreditation, So many other requirements for curriculum and extra curricular activities	5	1	1	1	Difficulty in arranging directly supervised scans, No mentors in base hospital, Time limit of 1 year for accreditation	Regular FICE and CUSIC supervised scanning sessions in certain hospitals (trainees may need to travel to another hospital), Availability of mentors and supervisors in each hospital, Database or easily accessible list of regular training sessions around the region	Yes
2018-10-03 18:04:51	ICM trainee	Arrowe Park Hospital	No	No	No	No	4	5	3	3	Difficulty in arranging directly supervised scans with trainers	2	2	2	2	Availability of CUSIC courses, No mentors in base hospital	Regular FICE and CUSIC supervised scanning sessions in certain hospitals (trainees may need to travel to another hospital), Remote access for indirectly supervised scans, Availability of mentors and supervisors in each hospital, Making FICE and/or CUSIC a mandatory part of the cirriculum, Database or easily accessible list of regular training sessions around the region	Yes
2018-10-05 09:37:40	ICM trainee, Medicine trainee	Salford Royal NHS Foundation Trust	No	Yes	No	No	3	2	2	2	Availability of FICE courses, Difficulty in arranging reviews of indirectly supervised scans, Time limit of 1 year for accreditation	2	2	2	2	Availability of CUSIC courses, Difficulty in arranging reviews of indirectly supervised scans, Time limit of 1 year for accreditation	Regular FICE and CUSIC supervised scanning sessions in certain hospitals (trainees may need to travel to another hospital), Remote access for indirectly supervised scans, Good relationship with the radiology department for triggered assessments, Ability/encouragement to take study leave to attend supervised sessions (if made available as above)	Yes
2018-11-22 12:59:08	Anaesthetic trainee	RMCH	No	No	No	No	5	4	3	5	Difficulty in arranging directly supervised scans with trainers, No mentors in base hospital, Time limit of 1 year for accreditation, Currently working in paediatrics, as a speciality they have not yet adopted the U/S in the same manner as in adults. However the scans are arguably easier. Access to trainers is challenging and not always readily available, though there area number of mentors here …	3	2	2	2	Availability of CUSIC courses, No mentors in base hospital, Difficulty in arranging reviews of indirectly supervised scans	Regular FICE and CUSIC supervised scanning sessions in certain hospitals (trainees may need to travel to another hospital), Remote access for indirectly supervised scans, Availability of mentors and supervisors in each hospital, Good relationship with the radiology department for triggered assessments, Making FICE and/or CUSIC a mandatory part of the cirriculum, Database or easily accessible list…	Yes

## Sheet: 2024
Timestamp	What is your role? (tick all that apply)	Where do you work?	Are there practitioners accredited in lung US in your local unit/department?	Do you perform/use lung US in your clinical practice?	Are you accredited in lung US? (tick all that apply)	When were you accredited?	Did you accredit in the NW?	How easy was/is it to book onto an initial lung US course (anywhere in the country)?	How easy was/is it to arrange the DIRECTLY SUPERVISED scans? These are scans with a mentor/trainer.	How easy was/is it to get reviews for the remaining indirectly supervised scans?	Did you make use of remote mentoring (e.g. SonoClipShare, Butterfly Cloud)	How easy was/is it to arrange the triggered assessment at the end?	Which parts of the process do you think have improved over the last few years? [Availability of lung US courses]	Which parts of the process do you think have improved over the last few years? [Number of mentors/trainers]	Which parts of the process do you think have improved over the last few years? [Arranging directly supervised scans]	Which parts of the process do you think have improved over the last few years? [Arranging INDIRECTLY supervised scans]	Which parts of the process do you think have improved over the last few years? [Use of remote mentoring platforms]	Which parts of the process do you think have improved over the last few years? [Arranging triggered assessment]	In 2018, the top 3 barriers for accreditation were (1) availability of courses, (2) insufficient mentors, (3) difficulty arranging directly supervised scans. In your opinion, do you think these points have improved since then? (tick all that apply)	In 2018, the top 3 barriers for accreditation were (1) availability of courses, (2) insufficient mentors, (3) difficulty arranging directly supervised scans. We have improved all of these points. What do you think are currently the biggest barriers to lung US accreditation? (please tick up to 3 options)	What else do you think could be done IN THE REGION to improve lung US accreditation?
2024-05-09 10:02:44	ICM Consultant	NORTH MANCHESTER GENERAL HOSPITAL	Yes	Yes - often	Yes - FUSIC, Yes - FAMUS, Yes - RCEM POCUS	2018 or earlier	No	4	3	5	No	2	Yes - significant improvement	Yes - significant improvement	Yes - significant improvement	Yes - significant improvement	Yes - significant improvement	Yes - significant improvement	There is better availability of courses for lung US, It is easier to arrange directly supervised scans	No mentors in base hospital, Difficulty in arranging triggered assessment
2024-05-09 13:55:18	ICM trainee/staff grade, Acute medicine trainee/staff grade	Salford Royal NHS Foundation Trust	Yes	Yes - often	Yes - FAMUS	2019 or later	Yes	4	3	3	Yes	4	Not sure	No	No	Yes - mild improvement	Yes - significant improvement	Not sure	There are sufficient trainers/mentors in lung US	Difficulty in arranging directly supervised scans with trainers, No mentors in base hospital, Difficulty in arranging reviews of indirectly supervised scans
2024-05-09 13:57:39	ICM trainee/staff grade, Anaesthetic trainee/staff grade	Lancashire Teaching Hospitals NHS Foundation Trust	Yes	Yes - occasionally	Yes - FUSIC	2019 or later	Yes	4	4	5	No	5	Yes - significant improvement	Yes - significant improvement	Yes - mild improvement		Yes - significant improvement	Yes - significant improvement	There is better availability of courses for lung US, There are sufficient trainers/mentors in lung US	Difficulty in arranging directly supervised scans with trainers, No mentors in base hospital
2024-05-09 14:55:24	ICM trainee/staff grade, Anaesthetic trainee/staff grade	Blackpool, Fylde and Wyre Hospitals NHS Foundation Trust	Don't know	Yes - occasionally	No	Trying to accredit currently	Trying to accredit currently	4	2	2	No		Not sure	Not sure	Not sure	Not sure	Not sure	Not sure	There is better availability of courses for lung US	Difficulty in arranging directly supervised scans with trainers, No mentors in base hospital, Difficulty in arranging reviews of indirectly supervised scans, Time limit of 1 year for accreditation, The time limit is the biggest problem!	More mentors across all centres
2024-05-09 15:30:42	ICM trainee/staff grade	Wythenshawe Hospital	No	Yes - occasionally	No	Trying to accredit currently	Trying to accredit currently						Yes - significant improvement	Yes - mild improvement						Availability of courses, Difficulty in arranging directly supervised scans with trainers, No mentors in base hospital	Integrated as standard on one of the early CM teaching days so everyone is accredited.
2024-05-09 18:36:41	ICM trainee/staff grade	Pennine Acute Hospital NHS Trust	Yes	Yes - occasionally	Yes - FUSIC	2018 or earlier	Yes	3	3	3	No	4	Yes - significant improvement	Yes - significant improvement	Yes - mild improvement	Yes - mild improvement	Yes - mild improvement	Yes - mild improvement	There is better availability of courses for lung US, There are sufficient trainers/mentors in lung US, It is easier to arrange directly supervised scans	Difficulty in arranging reviews of indirectly supervised scans
2024-05-10 08:57:35	ICM trainee/staff grade	Wythenshawe Hospital	No	Yes - occasionally	No	Trying to accredit currently	Trying to accredit currently	5	4	4	Yes		Yes - significant improvement	Yes - mild improvement	Yes - mild improvement	Yes - significant improvement	Yes - significant improvement	Yes - mild improvement	There is better availability of courses for lung US, It is easier to arrange directly supervised scans	Difficulty in arranging directly supervised scans with trainers, No mentors in base hospital
2024-05-10 09:05:11	ICM trainee/staff grade, Anaesthetic trainee/staff grade	Salford Royal NHS Foundation Trust	Yes	Yes - often	Winfocus	2018 or earlier	No						Yes - significant improvement	Yes - mild improvement	Not sure	Not sure	Yes - mild improvement	Yes - mild improvement	There is better availability of courses for lung US, It is easier to arrange directly supervised scans	No mentors in base hospital, Difficulty in arranging reviews of indirectly supervised scans, Time limit of 1 year for accreditation, There is an argument to be made about embedded LUS training. Think basic US training for central lines. Most learn it on the job. And basic LUS is an essential skill for an intensivist. A Stage 1 requirement should be LUS (not necessarily externally accredited!). Tr…	See above under other. This needs a coordinated shift from FICM. COBATRICE stipulates POCUS education integrated into the curriculum. Should we not strive to adhere to this? Currently ICS is raking it in from these accreditations, and there is no evidence suggesting that it beats embedded teaching as part of the training programme.
2024-05-10 09:54:35	Anaesthetic trainee/staff grade	Salford Royal NHS Foundation Trust	Don't know	Yes - occasionally	No	Trying to accredit currently	Trying to accredit currently	1	1	1	No	1								Availability of courses, Difficulty in arranging directly supervised scans with trainers, No mentors in base hospital
2024-05-10 12:04:18	Anaesthetic trainee/staff grade	Wythenshawe Hospital	Don't know	No	No	Trying to accredit currently	Trying to accredit currently	2	2	2	No	2	Not sure	Not sure	Not sure	Not sure	Not sure	Not sure		Availability of courses, Difficulty in arranging directly supervised scans with trainers,	POCUS should be part of deanery teaching
2024-05-10 17:30:24	ICM trainee/staff grade, Acute medicine trainee/staff grade	Manchester Royal Infirmary	Yes	Yes - often	Yes - FUSIC, Yes - FAMUS	2019 or later	Yes	2	2	1	No	3	Yes - significant improvement	Yes - significant improvement	Yes - mild improvement	Yes - significant improvement	Yes - significant improvement	Yes - significant improvement, Yes - mild improvement	There is better availability of courses for lung US	Difficulty in arranging directly supervised scans with trainers
2024-05-13 12:41:37	ICM trainee/staff grade, A&E trainee/staff grade	Manchester Royal Infirmary	Don't know	Yes - occasionally	No	Trying to accredit currently	Trying to accredit currently	2	1	1	No	1	No	No	No	No	No	No		Difficulty in arranging directly supervised scans with trainers, No mentors in base hospital, Time limit of 1 year for accreditation
2024-05-13 12:47:28	A&E trainee/staff grade	Royal Bolton Hospital NHS Foundation Trust	Yes	Yes - occasionally	No	Trying to accredit currently	Trying to accredit currently		2	3	No		Yes - mild improvement	Yes - mild improvement	Yes - mild improvement	Yes - mild improvement	Yes - significant improvement	Yes - mild improvement		Availability of courses, Difficulty in arranging directly supervised scans with trainers, No mentors in base hospital
2024-05-13 12:53:25	A&E trainee/staff grade	East Lancashire Hospitals Trust	Yes	Yes - often	Yes - RCEM POCUS	2019 or later	Yes	2	1	2	No	2	Yes - mild improvement	Not sure	Not sure	No	Not sure	No	There is better availability of courses for lung US	Difficulty in arranging directly supervised scans with trainers, Difficulty in arranging reviews of indirectly supervised scans	Embed the course into regional teaching?
2024-05-13 13:02:06	A&E trainee/staff grade	ELHT (Blackburn)	Don't know	Yes - often	No	Trying to accredit currently	Trying to accredit currently	2	1	2	No	2	Not sure	No	No	No	Not sure	No		Availability of courses, Difficulty in arranging directly supervised scans with trainers, No mentors in base hospital, Difficulty in arranging reviews of indirectly supervised scans, Time limit of 1 year for accreditation, Difficulty in arranging triggered assessment
2024-05-13 15:02:34	ICM trainee/staff grade, Acute medicine trainee/staff grade	Royal Bolton Hospital NHS Foundation Trust	Yes	Yes - occasionally	No	Trying to accredit currently	Trying to accredit currently	4	2	2	No		Yes - significant improvement	No	No	No	Yes - significant improvement	Not sure	There are sufficient trainers/mentors in lung US	Difficulty in arranging directly supervised scans with trainers, Difficulty in arranging reviews of indirectly supervised scans, Time limit of 1 year for accreditation
2024-05-13 15:29:35	ICM trainee/staff grade, Anaesthetic trainee/staff grade	Salford Royal NHS Foundation Trust	Yes	Yes - occasionally	No	Trying to accredit currently	Trying to accredit currently	4	3	4	No		Not sure	Not sure	Yes - significant improvement	Yes - significant improvement	Yes - significant improvement	Not sure	There is better availability of courses for lung US, It is easier to arrange directly supervised scans	Difficulty in arranging directly supervised scans with trainers	More mentors, regional network
2024-05-14 09:15:44	ICM trainee/staff grade	Wythenshawe Hospital	Yes	Yes - occasionally	No	Trying to accredit currently	Trying to accredit currently	3	1	1	No	2	Yes - mild improvement	Not sure	No	No	Not sure	Not sure	There is better availability of courses for lung US	Difficulty in arranging directly supervised scans with trainers, No mentors in base hospital, Difficulty in arranging reviews of indirectly supervised scans, Time limit of 1 year for accreditation
2024-05-14 15:09:34	Acute medicine trainee/staff grade	Manchester Royal Infirmary	Yes	Yes - often	No	Trying to accredit currently	Trying to accredit currently	3	2	3	Yes	3	Yes - mild improvement	Yes - mild improvement	Yes - mild improvement	Yes - mild improvement	Yes - significant improvement	Yes - mild improvement	There is better availability of courses for lung US, There are sufficient trainers/mentors in lung US, It is easier to arrange directly supervised scans	Difficulty in arranging directly supervised scans with trainers, No mentors in base hospital, Time limit of 1 year for accreditation	Need organised time slots for efficient mentoring , and collaboration with radiology department for ease images collection and faster accreditation.
2024-05-15 12:01:50	ICM trainee/staff grade	Lancashire Teaching Hospitals NHS Foundation Trust	Yes	Yes - occasionally	No	Not accredited	No	3	3	2	No		Not sure	Not sure	Not sure	Not sure	Not sure	Not sure		Availability of courses, Difficulty in arranging reviews of indirectly supervised scans, Time limit of 1 year for accreditation	Availability of more supervisors and increased time for completing scans (I had to discontinue my scans as I rotated from one hospital to another and in Anaesthetics midway through completing my log book)
